# Supplementary material for: Agonistic and antagonistic targeting of immune checkpoint molecules differentially regulate osteoclastogenesis
Source: Front Immunol. 2023 Feb 2;14:988365. doi: 10.3389/fimmu.2023.988365 (PMC9931766; doi:10.3389/fimmu.2023.988365)
Supplement: Supplementary Table 1 — Checkpoint modulators, final concentrations, and suppliers used to investigate their effects on OC differentiation. [file Table_1.xlsx]

## Sheet: Tabelle1
	Checkpoint modulator	Final conc.	Supplier
	Recombinant Human PD-1 Fc Chimera Protein, CF	5 µg/mL	Biotechne, Minneapolis, MN, USA
	Human PD-1 Affinity Purified Polyclonal Ab	10 µg/mL	Biotechne, Minneapolis, MN, USA
	(D)-PPA 1	1 mg/mL	Biotechne, Minneapolis, MN, USA
	Recombinant Human PD-L1/B7-H1 Fc Chimera Protein	5 µg/mL	Biotechne, Minneapolis, MN, USA
	Human PD-L1/B7-H1 Affinity Purified Polyclonal Ab	5 µg/mL	Biotechne, Minneapolis, MN, USA
	Recombinant Human PD-L2/B7-DC His-tag Protein, CF	1 μg/mL	Biotechne, Minneapolis, MN, USA
	Human PD-L2/B7-DC Antibody	2.5 µg/mL	Biotechne, Minneapolis, MN, USA
	Recombinant Human PD-1 His Tagged Protein, CF	5 µg/mL	Biotechne, Minneapolis, MN, USA
	Anti-Human CD279 (PD-1) (Nivolumab)	10 µg/mL	Leinco Technologies, St. Louis, MO, USA
	Anti-Human CD279 (PD-1) (Nivolumab)	100 µg/mL	Leinco Technologies, St. Louis, MO, USA
	Recombinant Human TIGIT (T103) Fc Chimera Protein, CF	1 µg/mL	Biotechne, Minneapolis, MN, USA
	Human TIGIT Antibody	2.5 µg/mL	Biotechne, Minneapolis, MN, USA
	Recombinant Human TIM-3 Fc Chimera Protein, CF	1 μg/mL	Biotechne, Minneapolis, MN, USA
	Human TIM-3 Antibody	2.5 µg/mL	Biotechne, Minneapolis, MN, USA
	Recombinant Human GITR/TNFRSF18 Fc Chimera Protein, CF	1 µg/mL	Biotechne, Minneapolis, MN, USA
	Human GITR/TNFRSF18 Antibody	2.5 µg/mL	Biotechne, Minneapolis, MN, USA
	Recombinant Human CD47 His-tag Protein, CF	1 μg/mL	Biotechne, Minneapolis, MN, USA
	Human CD47 Antibody	2.5 μg/mL	Biotechne, Minneapolis, MN, USA
